# Supplementary material for: Impact of the Family and Household Environment on Pediatric Atopic Dermatitis in Japan
Source: J Clin Med. 2023 Apr 20;12(8):2988. doi: 10.3390/jcm12082988 (PMC10145633; doi:10.3390/jcm12082988)
Supplement: Supplementary file 1 [file jcm-12-02988-s001.zip]

Archive with 1 entries (1 files):
- jcm-2281018-supplementary.pdf
